# Supplementary material for: ﻿A phylogenetic and morphological study of the Tectariafuscipes group (Tectariaceae), with description of a new species
Source: PhytoKeys. 2022 May 9;195:75–92. doi: 10.3897/phytokeys.195.80452 (PMC9849002; doi:10.3897/phytokeys.195.80452)
Supplement: XML Treatment for Tectaria fungii [file phytokeys.195.80452-treatment1.xml]

<!DOCTYPE tp:taxon-treatment
  PUBLIC "-//TaxonX//DTD Taxonomic Treatment Publishing DTD v0 20100105//EN" "tax-treatment-NSO.dtd">
<tp:taxon-treatment xmlns:tp="http://www.plazi.org/taxpub"><tp:treatment-meta><kwd-group><label>Taxon classification</label><kwd>
              <named-content content-type="kingdom">Plantae</named-content>
            </kwd><kwd>
              <named-content content-type="order">Polypodiales</named-content>
            </kwd><kwd>
              <named-content content-type="family">Tectariaceae</named-content>
            </kwd></kwd-group><mixed-citation publication-type="journal"><person-group><name><surname>Dong</surname><given-names>Shi-Yong</given-names></name><name><surname>Li</surname><given-names>Shu-Hang</given-names></name><name><surname>Huang</surname><given-names>Ling</given-names></name><name><surname>Tan</surname><given-names>Shi-Shi</given-names></name><name><surname>Zuo</surname><given-names>Zheng-Yu</given-names></name></person-group><article-title>﻿A phylogenetic and morphological study of the <italic><tp:taxon-name><tp:taxon-name-part taxon-name-part-type="genus" reg="Tectaria">Tectaria</tp:taxon-name-part><tp:taxon-name-part taxon-name-part-type="species" reg="fuscipes">fuscipes</tp:taxon-name-part></tp:taxon-name></italic> group (<tp:taxon-name><tp:taxon-name-part taxon-name-part-type="family">Tectariaceae</tp:taxon-name-part></tp:taxon-name>), with description of a new species</article-title><source>PhytoKeys</source><day>09</day><month>05</month><year>2022</year><volume>195</volume><fpage>75</fpage><lpage>92</lpage><pub-id pub-id-type="doi">10.3897/phytokeys.195.80452</pub-id></mixed-citation></tp:treatment-meta><tp:nomenclature><label>﻿</label><tp:taxon-name>
            <object-id xmlns:xlink="http://www.w3.org/1999/xlink" content-type="arpha" xlink:type="simple">1FD17A96-2885-5162-8D00-18247BECAE01</object-id>
            <tp:taxon-name-part taxon-name-part-type="genus" reg="Tectaria">Tectaria</tp:taxon-name-part>
            <tp:taxon-name-part taxon-name-part-type="species" reg="fungii">fungii</tp:taxon-name-part>
            <object-id xmlns:xlink="http://www.w3.org/1999/xlink" content-type="ipni" xlink:type="simple">urn:lsid:ipni.org:names:77297479-1</object-id>
          </tp:taxon-name><tp:taxon-authority>S.Y. Dong</tp:taxon-authority><tp:taxon-status xmlns:xlink="http://www.w3.org/1999/xlink" xlink:type="simple">sp. nov.</tp:taxon-status><xref ref-type="fig" rid="F1">Figs 1D</xref><xref ref-type="fig" rid="F4">, 4A</xref><xref ref-type="fig" rid="F6">, 6</xref><xref ref-type="fig" rid="F7">, 7</xref></tp:nomenclature><tp:treatment-sec sec-type="material" id="SECID0EIYBG"><title>Type.</title><p><bold>China.</bold> Hainan: Lingshui, 3–20 May 1932, <italic>H. Fung 20093</italic> (holotype, two sheets, BM-000801750!, BM-000801751!; isotypes: E!, K!, US-01580253!, US-01580666!).</p></tp:treatment-sec><tp:treatment-sec sec-type="diagnosis" id="SECID0ESYBG"><title>Diagnosis.</title><p><italic><tp:taxon-name><tp:taxon-name-part taxon-name-part-type="genus" reg="Tectaria">Tectaria</tp:taxon-name-part><tp:taxon-name-part taxon-name-part-type="species" reg="fungii">fungii</tp:taxon-name-part></tp:taxon-name></italic> is similar to the sympatric species <italic><tp:taxon-name><tp:taxon-name-part taxon-name-part-type="genus" reg="Tectaria">T.</tp:taxon-name-part><tp:taxon-name-part taxon-name-part-type="species" reg="subsageniacea">subsageniacea</tp:taxon-name-part></tp:taxon-name></italic> and <italic><tp:taxon-name><tp:taxon-name-part taxon-name-part-type="genus" reg="Tectaria">T.</tp:taxon-name-part><tp:taxon-name-part taxon-name-part-type="species" reg="kusukusensis">kusukusensis</tp:taxon-name-part></tp:taxon-name></italic>. It differs from <italic><tp:taxon-name><tp:taxon-name-part taxon-name-part-type="genus" reg="Tectaria">T.</tp:taxon-name-part><tp:taxon-name-part taxon-name-part-type="species" reg="subsageniacea">subsageniacea</tp:taxon-name-part></tp:taxon-name></italic> in its broader (1–1.5 mm versus 0.5–1 mm), brown or obviously bicolour (castaneous with brown margins) (versus black) stipe scales and from <italic><tp:taxon-name><tp:taxon-name-part taxon-name-part-type="genus" reg="Tectaria">T.</tp:taxon-name-part><tp:taxon-name-part taxon-name-part-type="species" reg="kusukusensis">kusukusensis</tp:taxon-name-part></tp:taxon-name></italic> by its nearly hairless laminae (versus frond axes abaxially bearing copious hairs).</p></tp:treatment-sec><tp:treatment-sec sec-type="description" id="SECID0EP1BG"><title>Description.</title><p><bold>Rhizome</bold> short, erect. <bold>Fronds</bold> slightly dimorphic, rarely obviously dimorphic. <bold>Stipe</bold> stramineous or dark brown, ca. 4 mm in diameter, 50–60 cm long, bearing copious scales towards base and fewer on upper part. <bold>Scales</bold> lanceolate, ca. 6–7 × 1–1.5 mm, brown or castaneous with pale margins. <bold>Lamina</bold> oblong, 55–78 × 30–45 cm, round at base, somewhat suddenly narrowed and acute towards apex, 1-pinnate-pinnatifid, free pinnae (6) 9–12 pairs; basal pinnae triangular, deeply lobed to 1-pinnate at base, (18) 24–26 × 13–18 cm, shortly stalked (0.5–2 cm), with basal basiscopic 2–3 pinnules free and markedly prolonged (up to 16 × 3.5 cm), pinnatifid upwards, acuminate at apex; suprabasal pinnae linear, 16–24 × 3.8–5 cm, sessile or very shortly stalked, deeply lobed 2/3–3/4 of the way to costae, with a pair or only the basal basiscopic lobes almost free; lobes or pinnules anadromous on basal pinnae and catadromous on pinnae above, basal acroscopic lobes slightly prolonged and parallel to rachis, basal basiscopic lobes obliquely spreading, lobes entire (except for those on the base of lower pinnae, which are crenate to pinnatifid), obtuse or acute at apex, sterile lobes larger, usually 2–2.4 × 0.8–0.9 cm, fertile lobes 1.6–1.8 × 0.6 cm. <bold>Veins</bold> free, simple or mostly once forked. <bold>Hairs</bold> short, relative dense on adaxial surface and sparse on abaxial surface of costae; no hairs on abaxial surface between veins; with a few hairs on adaxial surface of lamina, especially on margin and at sinus between lobes. <bold>Sori</bold> terminal on simple veins or on the acroscopic branch of a forked vein, in one row on either side of mid-rib of lobes, medial between mid-rib and margin of lobes. <bold>Indusia</bold> round-reniform, ca. 1 mm in diameter, persistent, usually ciliate at margin.</p><fig id="F6" position="float" orientation="portrait"><object-id xmlns:xlink="http://www.w3.org/1999/xlink" content-type="doi" xlink:type="simple">10.3897/phytokeys.195.80452.figure6</object-id><object-id xmlns:xlink="http://www.w3.org/1999/xlink" content-type="arpha" xlink:type="simple">22DD79B6-40EE-5CF1-9249-D946C155D689</object-id><label>Figure 6.</label><caption><p>Holotype of <italic><tp:taxon-name><tp:taxon-name-part taxon-name-part-type="genus" reg="Tectaria">Tectaria</tp:taxon-name-part><tp:taxon-name-part taxon-name-part-type="species" reg="fungii">fungii</tp:taxon-name-part></tp:taxon-name></italic> (<italic>Fung 20093</italic>, BM), sp. nov. <bold>A</bold> frond’s upper half <bold>B</bold> frond’s lower half <bold>C</bold> details of middle pinnae (abaxial view).</p></caption><graphic xmlns:xlink="http://www.w3.org/1999/xlink" xlink:href="phytokeys-195-075_article-80452__-g006.jpg" position="float" orientation="portrait" xlink:type="simple" id="oo_681583.jpg"><uri content-type="original_file" xlink:type="simple">https://binary.pensoft.net/fig/681583</uri></graphic></fig></tp:treatment-sec><tp:treatment-sec sec-type="material" id="SECID0EH3BG"><title>Additional specimens examined.</title><p>China. <bold>Hainan</bold>: Baisha, <italic>S.Y. Dong 728</italic> (PE); Baoting, <italic>G.A. Fu 2951</italic> (IBSC); Ledong, <italic>S.Y. Dong 1589</italic> (IBSC); Qiongzhong (Mt. Limushan), <italic>S.Y. Dong 832</italic> (PE); Mt. Wuzhishan, <italic>C. Wang 35347</italic> (IBK, IBSC, PE); <italic>S.Y. Dong 5096</italic> (IBSC), <italic>Wuzhishan Fern Survey 036</italic>, <italic>176</italic>, <italic>&amp; 498</italic> (PE); Mt. Yinggeling, <italic>S.Y. Dong 3834</italic>, <italic>3842</italic>, <italic>3867</italic>, <italic>4430</italic> (IBSC). <bold>Yunnan</bold>: Jinghong, <italic>B.G. Li 98162</italic> (HITBC), <italic>Q.J. Li 42730</italic> (HIBTC); Menghai, <italic>W.M. Chu et al. 15749</italic> (GAUA, PYU), <italic>H. Shang SG2638</italic> (CSH), <italic>X.L. Zhou 5727</italic>, <italic>5731</italic> (CSH); Mengla (Bubeng), <italic>S.Y. Dong 4307</italic>, <italic>4334</italic>, <italic>4825</italic> (IBSC). VIETNAM. <bold>Dak Nong</bold>: Dak Plao, <italic>L. Averyanov et al. 5589</italic> (HN), <italic>5601</italic> (HN, HNU).</p><fig id="F7" position="float" orientation="portrait"><object-id xmlns:xlink="http://www.w3.org/1999/xlink" content-type="doi" xlink:type="simple">10.3897/phytokeys.195.80452.figure7</object-id><object-id xmlns:xlink="http://www.w3.org/1999/xlink" content-type="arpha" xlink:type="simple">88A20BE1-948B-5E12-81DC-99FDB9237069</object-id><label>Figure 7.</label><caption><p>Morphology of <italic><tp:taxon-name><tp:taxon-name-part taxon-name-part-type="genus" reg="Tectaria">Tectaria</tp:taxon-name-part><tp:taxon-name-part taxon-name-part-type="species" reg="fungii">fungii</tp:taxon-name-part></tp:taxon-name></italic>, sp. nov. <bold>A</bold> paratype specimen (<italic>Dong 3834</italic>, IBSC), showing outline of a frond <bold>B</bold> habit in the wild <bold>C</bold> portion of a middle pinna, showing veins and sori <bold>D</bold> scales on basal stipe. (All from <italic>Dong 3834</italic>).</p></caption><graphic xmlns:xlink="http://www.w3.org/1999/xlink" xlink:href="phytokeys-195-075_article-80452__-g007.jpg" position="float" orientation="portrait" xlink:type="simple" id="oo_681584.jpg"><uri content-type="original_file" xlink:type="simple">https://binary.pensoft.net/fig/681584</uri></graphic></fig></tp:treatment-sec><tp:treatment-sec sec-type="distribution" id="SECID0EH6BG"><title>Distribution and Habitat.</title><p>China (Hainan, southern Yunnan) and Vietnam (Dak Nong); terrestrial in montane rainforest, occurring in dense-shady and wet slopes, elev. 600–1300 m, locally common.</p></tp:treatment-sec><tp:treatment-sec sec-type="etymology" id="SECID0EM6BG"><title>Etymology.</title><p>The specific epithet honours Mr. Hom Fung, who collected lots of plant specimens in Hainan and Guangdong, southern China in 1930s. This species was probably first collected by him from Hainan in 1932.</p></tp:treatment-sec><tp:treatment-sec><!--Section generated to contain objects referenced in tp:taxon-treatment.--><fig id="F1" position="float" orientation="portrait"><object-id xmlns:xlink="http://www.w3.org/1999/xlink" content-type="doi" xlink:type="simple">10.3897/phytokeys.195.80452.figure1</object-id><object-id xmlns:xlink="http://www.w3.org/1999/xlink" content-type="arpha" xlink:type="simple">79339F8E-B646-5F57-BE15-21FBF5A617B5</object-id><label>Figure 1.</label><caption><p>Comparison of stipe scales in <italic><tp:taxon-name><tp:taxon-name-part taxon-name-part-type="genus" reg="Tectaria">Tectaria</tp:taxon-name-part><tp:taxon-name-part taxon-name-part-type="species" reg="fuscipes">fuscipes</tp:taxon-name-part></tp:taxon-name></italic> and morphologically similar species <bold>A</bold><italic><tp:taxon-name><tp:taxon-name-part taxon-name-part-type="genus" reg="Tectaria">T.</tp:taxon-name-part><tp:taxon-name-part taxon-name-part-type="species" reg="fuscipes">fuscipes</tp:taxon-name-part></tp:taxon-name></italic> (<italic>Dong 5194</italic>, IBSC) <bold>B</bold><italic><tp:taxon-name><tp:taxon-name-part taxon-name-part-type="genus" reg="Tectaria">T.</tp:taxon-name-part><tp:taxon-name-part taxon-name-part-type="species" reg="subsageniacea">subsageniacea</tp:taxon-name-part></tp:taxon-name></italic> (<italic>Dong 4270</italic>, IBSC) <bold>C</bold><italic><tp:taxon-name><tp:taxon-name-part taxon-name-part-type="genus" reg="Tectaria">T.</tp:taxon-name-part><tp:taxon-name-part taxon-name-part-type="species" reg="subfuscipes">subfuscipes</tp:taxon-name-part></tp:taxon-name></italic> (<italic>Chang 20140503021</italic>, TAIF) <bold>D</bold><italic><tp:taxon-name><tp:taxon-name-part taxon-name-part-type="genus" reg="Tectaria">T.</tp:taxon-name-part></tp:taxon-name></italic> sp. (<italic>Dong 5096</italic>, IBSC) <bold>E</bold><italic><tp:taxon-name><tp:taxon-name-part taxon-name-part-type="genus" reg="Tectaria">T.</tp:taxon-name-part><tp:taxon-name-part taxon-name-part-type="species" reg="setulosa">setulosa</tp:taxon-name-part></tp:taxon-name></italic> (<italic>Dong 4782</italic>, IBSC) <bold>F</bold><italic><tp:taxon-name><tp:taxon-name-part taxon-name-part-type="genus" reg="Tectaria">T.</tp:taxon-name-part><tp:taxon-name-part taxon-name-part-type="species" reg="ingens">ingens</tp:taxon-name-part></tp:taxon-name></italic> (<italic>Miehe et al. 13093007</italic>, SING) <bold>G</bold><italic><tp:taxon-name><tp:taxon-name-part taxon-name-part-type="genus" reg="Tectaria">T.</tp:taxon-name-part><tp:taxon-name-part taxon-name-part-type="species" reg="kusukusensis">kusukusensis</tp:taxon-name-part></tp:taxon-name></italic> (<italic>Dong 4851</italic>, IBSC) <bold>H</bold><italic><tp:taxon-name><tp:taxon-name-part taxon-name-part-type="genus" reg="Tectaria">T.</tp:taxon-name-part><tp:taxon-name-part taxon-name-part-type="species" reg="paradoxa">paradoxa</tp:taxon-name-part></tp:taxon-name></italic> (<italic>Fraser-Jenkins FN77</italic>, TAIF) <bold>I</bold><italic><tp:taxon-name><tp:taxon-name-part taxon-name-part-type="genus" reg="Tectaria">T.</tp:taxon-name-part><tp:taxon-name-part taxon-name-part-type="species" reg="dissecta">dissecta</tp:taxon-name-part></tp:taxon-name></italic> (<italic>Chang 20160125</italic>, TAIF).</p></caption><graphic xmlns:xlink="http://www.w3.org/1999/xlink" xlink:href="phytokeys-195-075_article-80452__-g001.jpg" position="float" orientation="portrait" xlink:type="simple" id="oo_681578.jpg"><uri content-type="original_file" xlink:type="simple">https://binary.pensoft.net/fig/681578</uri></graphic></fig><fig id="F4" position="float" orientation="portrait"><object-id xmlns:xlink="http://www.w3.org/1999/xlink" content-type="doi" xlink:type="simple">10.3897/phytokeys.195.80452.figure4</object-id><object-id xmlns:xlink="http://www.w3.org/1999/xlink" content-type="arpha" xlink:type="simple">D8557B2A-8533-5285-9B3B-D361196A93A5</object-id><label>Figure 4.</label><caption><p>Two states of sori arrangement in the <italic><tp:taxon-name><tp:taxon-name-part taxon-name-part-type="genus" reg="Tectaria">Tectaria</tp:taxon-name-part><tp:taxon-name-part taxon-name-part-type="species" reg="fuscipes">fuscipes</tp:taxon-name-part></tp:taxon-name></italic> group <bold>A</bold> sori medial, borne on segments almost from base to tip as in <italic><tp:taxon-name><tp:taxon-name-part taxon-name-part-type="genus" reg="Tectaria">T.</tp:taxon-name-part></tp:taxon-name></italic> sp. (<italic>Dong 1589</italic>, IBSC) <bold>B</bold> sori supramedial, borne on distal half of segments in <italic><tp:taxon-name><tp:taxon-name-part taxon-name-part-type="genus" reg="Tectaria">T.</tp:taxon-name-part><tp:taxon-name-part taxon-name-part-type="species" reg="paradoxa">paradoxa</tp:taxon-name-part></tp:taxon-name></italic> (<italic>Thwaites 3061</italic>, BO, TUB).</p></caption><graphic xmlns:xlink="http://www.w3.org/1999/xlink" xlink:href="phytokeys-195-075_article-80452__-g004.jpg" position="float" orientation="portrait" xlink:type="simple" id="oo_681581.jpg"><uri content-type="original_file" xlink:type="simple">https://binary.pensoft.net/fig/681581</uri></graphic></fig></tp:treatment-sec></tp:taxon-treatment>
